# Supplementary material for: GEOMetaCuration: a web-based application for accurate manual curation of Gene Expression Omnibus metadata
Source: Database (Oxford). 2018 Mar 23;2018:bay019. doi: 10.1093/database/bay019 (PMC5868185; doi:10.1093/database/bay019)
Supplement: Supplementary Data [file bay019_supp.xlsx]

## Sheet: Table S1
Table S1. The curated dataset list of rosiglitazone treated human gene expression datasets.
GSE accession number	Title
GSE5258	Connectivity Map dataset (build01)
GSE5679	Comparative gene expression profile of PPARg and RARa ligand treated human dendritic cells
GSE7035	Synergy between PPARgamma ligands and platinum-based drugs in cancer
GSE8658	PPARg regulated gene expression in human dendritic cells
GSE16385	Expression data from human macrophages
GSE16386	Expression data from human alternatively activated macrophages
GSE27183	Comparative gene expression profiles induced by PPARγ and PPARα/γ agonists in human hepatocytes
GSE60408	Expression profiles in 3 different B-cell lymphoma cell lines treated by 92 FDA approved compounds
GSE77039	Distinct gene regulatory programs define the inhibitory effects of LXRs and PPARG on cancer cell proliferation

## Sheet: Table S2
Table S2. The raw list of rosiglitazone treated human gene expression datasets extracted from GEO.
accession	title	samples	technology	organisms	platform	summary	pubmed ID	platform ID	assay
GSE9183	Gene alterations by PPAR-gamma agonists in human colorectal adenocarcinoma HCT-116 cells	3	Expression profiling by array	Homo sapiens	HEEBO Human oligo array	We examined the alternation of gene expression by MCC-555, rosiglitazone (RGZ) and 15-deoxy-Δ12, 14-prostaglandin J2 (PGJ2) in human colorectal adenocarcinoma HCT-116 cells. Keywords: effects of PPAR-gamma agonists	18360708	GPL5936	spotted oligonucleotide
GSE15862	GW7647 and Rosiglitazone treated human differentiated adipocytes	8	Expression profiling by array	Homo sapiens	Agilent-012391 Whole Human Genome Oligo Microarray G4112A (Feature Number version)	Objective : This work aimed at characterizing PPARα involvement in metabolism regulation and at comparing PPARα and PPARγ roles in human white adipocytes. Research Design and Methods : Profiling of gene expression alterations was assessed with microarrays and RT-qPCR. Primary cultures of human adipocytes were treated with PPARα agonist GW7647 or PPARγ agonist Rosiglitazone. Western blot were used…	19887568	GPL1708	in situ oligonucleotide
GSE5258	Connectivity Map dataset (build01)	564	Expression profiling by array	Homo sapiens	[HG-U133A] Affymetrix Human Genome U133A Array;[HT_HG-U133A] Affymetrix HT Human Genome U133A Array	A reference collection of genome-wide transcriptional expression data for bioactive small molecules. Keywords: small molecule perturbation	1700852617010670	GPL3921;GPL96	in situ oligonucleotide
GSE5679	Comparative gene expression profile of PPARg and RARa ligand treated human dendritic cells	11	Expression profiling by array	Homo sapiens	[HG-U133_Plus_2] Affymetrix Human Genome U133 Plus 2.0 Array	Our data indicated that activation of the PPARg nuclear receptor induces a retinoid response in human dendritic cells. In order to assess the contribution of retinoid signaling to the PPARg response we decided to use a combination of pharmacological activators and inhibitors of these pathways. Cells were treated with the synthetic PPARg ligand rosiglitazone (RSG), or with RSG along with the RARa …	16982809	GPL570	in situ oligonucleotide
GSE7035	Synergy between PPARgamma ligands and platinum-based drugs in cancer	8	Expression profiling by array	Homo sapiens	[HG-U133A] Affymetrix Human Genome U133A Array	PPARγ is a member of the nuclear receptor family for which agonist ligands have anti-growth effects. However, clinical studies using PPARγ ligands as a monotherapy failed to show a beneficial effect. Here we have studied the effects of PPARγ activation with chemotherapeutic agents in current use for specific cancers. We observed a striking synergy between rosiglitazone and platinum-based drugs in…	17482130	GPL96	in situ oligonucleotide
GSE8658	PPARg regulated gene expression in human dendritic cells	63	Expression profiling by array	Homo sapiens	[HG-U133_Plus_2] Affymetrix Human Genome U133 Plus 2.0 Array	In order to gain insights into how PPARg regulates different facets of dendritic cell (DC) differentiation, we sought to identify PPARg regulated genes and gene networks in monocyte-derived dendritic cells using global gene expression profiling. We employed an exogenous ligand activation approach using a selective PPARg ligand (rosiglitazone abbreviated as RSG). In addition, we have defined cultu…	1.76644e+23	GPL570	in situ oligonucleotide
GSE16385	Expression data from human macrophages	38	Expression profiling by array	Homo sapiens	[HG-U133_Plus_2] Affymetrix Human Genome U133 Plus 2.0 Array	Human CD14 positive monocytes were purified from healthy volunteers’ blood and cultured in vitro for 4, 12, 24, 72 hours. While culturing, macrophages were activated alternatively with interleukin-4 (IL-4 100 ng/ml) or classically with interferon-gamma (IFNg 100 ng/ml)+tumor necrosis factor (TNF 50 ng/ml) or left without activation. Simultaneously, macrophages were also treated with vehicle (DMSO…	21093321	GPL570	in situ oligonucleotide
GSE16386	Expression data from human alternatively activated macrophages	8	Expression profiling by array	Homo sapiens	[HG-U133_Plus_2] Affymetrix Human Genome U133 Plus 2.0 Array	Human CD14 positive monocytes were purified from healthy volunteers’ blood and cultured in vitro for 6 hours. While culturing, macrophages were activated alternatively with interleukin-4 (IL-4 100 ng/ml). Simultaneously, macrophages were also treated with vehicle (DMSO:ethanol) or 1uM synthetic PPARg agonist, Rosiglitazone. We used Affymetrix microarrays (U133Plus 2.0) to analyze activation and P…	21093321	GPL570	in situ oligonucleotide
GSE27183	Comparative gene expression profiles induced by PPARγ and PPARα/γ agonists in human hepatocytes	116	Expression profiling by array	Homo sapiens	Agilent-014850 Whole Human Genome Microarray 4x44K G4112F (Feature Number version)	Transcriptomic profiling of primary human hepatocytes after treatment with 2 glitazones (TRO and ROSI) and 2 glitazars (MURA and TESA) Singe-Channel Samples: We have analysed changes in gene expression profiles in primary human hepatocytes after a 24 h treatment with various concentrations of glitazones and glitazars Dual-Channel Samples: We have analysed changes in gene expression profiles in pr…		GPL4133	in situ oligonucleotide
GSE60408	Expression profiles in 3 different B-cell lymphoma cell lines treated by 92 FDA approved compounds	864	Expression profiling by array	Homo sapiens	[HG-U219] Affymetrix Human Genome U219 Array	Identifying the Mechanism of Action (MoA) of drugs is critical for the development of new drugs, understanding their side effects, and drug repositioning. However, identifying drug MoA has been challenging and has been traditionally attempted only though large experimental setups with little success. While advances in computational power offers the opportunity to achieve this in-silico, methods t…	26186195	GPL13667	in situ oligonucleotide
GSE77039	Distinct gene regulatory programs define the inhibitory effects of LXRs and PPARG on cancer cell proliferation	82	Genome binding/occupancy profiling by high throughput sequencing; Expression profiling by high throughput sequencing	Homo sapiens	Illumina HiSeq 2000 (Homo sapiens)	The liver x receptor (LXR) and peroxisome proliferator-activated receptor gamma (PPARG) nuclear receptor transcription factors (TFs) are master regulators of energy homeostasis that impact tumor cell metabolism and proliferation. To better define the underlying molecular processes governing the genetic control of cellular growth in response to extracellular metabolic signals, we performed a compr…	27401066	GPL11154	high-throughput sequencing
GSE1657	Adipocyte Differentiation	42	Expression profiling by array	Homo sapiens	[HG-U133A] Affymetrix Human Genome U133A Array;[HG-U133B] Affymetrix Human Genome U133B Array	Fat tissue was resected during gastric bypass surgery for management of obesity. All subjects had fasted at least 10 hours before surgery. Subjects with malignancies were excluded. No subjects were taking thiazolidinediones or steroids. None had fasting plasma glucose levels over 120 mg/ dl. One half to 10 g of abdominal subcutaneous (external to the fascia superficialis), mesenteric, and greater…	16985259	GPL96;GPL97	in situ oligonucleotide
GSE5184	PGC1alpha overexpression in human white adipose cells	16	Expression profiling by array	Homo sapiens	SHEA;SHED	Subcutaneous abdominal adipose tissue was obtained from female subjects undergoing plastic surgery in agreement with French laws on biomedical research. Stromal cells prepared from WAT were cultured for 13 days in a chemically defined medium. At day 13, 60–80% of cells were differentiated into lipid droplet-containing adipocytes. The cells were infected at a m.o.i. of 200 for 6 h. The day after i…	17646210	GPL3941;GPL3942	spotted DNA/cDNA
GSE9017	Expression profile of human preadipocytes cultured with activated macrophages medium	8	Expression profiling by array	Homo sapiens	University Health Network Human 19K array version 8 (19Kv8);SHGI	Extracellular matrix (ECM) remodelling occurs during tissue repair and inflammation-related pathologies with deposition of specific proteins. White adipose tissue (WAT) was recently shown to be the site of substantial interstitial fibrosis. ECM components, such as fibronectin, and their receptors integrins control cell migration, proliferation and differentiation. Adipocyte differentiation which …	18208606	GPL5834;GPL5835	spotted DNA/cDNA
GSE17312	BI Human Reference Epigenome Mapping Project	633	Genome binding/occupancy profiling by high throughput sequencing; Expression profiling by array	Homo sapiens	[HG-U133_Plus_2] Affymetrix Human Genome U133 Plus 2.0 Array;Illumina Genome Analyzer II (Homo sapiens);Illumina Genome Analyzer IIx (Homo sapiens);Illumina HiSeq 2000 (Homo sapiens)	The NIH Roadmap Epigenomics Mapping Consortium aims to produce a public resource of epigenomic maps for stem cells and primary ex vivo tissues selected to represent the normal counterparts of tissues and organ systems frequently involved in human disease. Characterization of the reference epigenome in humans by use of ChIP-Seq in a diverse panel of ES cells, tissue stem cells, reprogrammed stem c…	20944595	GPL11154;GPL9115;GPL10999;GPL570	high-throughput sequencing,in situ oligonucleotide
GSE18391	Adipose-derived stromal/stem cells (ASC)	2	Expression profiling by array	Homo sapiens	[HG-U133_Plus_2] Affymetrix Human Genome U133 Plus 2.0 Array	Adipose-derived stromal/stem cells (ASC) capable of multipotential differentiation can be isolated with high yield from human subcutaneous lipoaspirates. This study reports our recent experience isolating and immunophenotypically characterizing ASCs from &gt;60 human subjects	20380539	GPL570	in situ oligonucleotide
GSE18469	Adipocyte differentiation	18	Non-coding RNA profiling by array	Homo sapiens	Agilent-019118 Human miRNA Microarray 2.0 G4470B (Feature Number version)	Objective: Potential regulators of adipogenesis include microRNAs (miRNAs), small non-coding RNAs that have been recently shown related to adiposity and differentially expressed in fat depots. However, to date no study is available regarding the relationship of miRNAs expression profile, biological pathway and cellular phenotype during human adipogenesis. Thereby, the aim of this study was to inv…	20126310	GPL7731	in situ oligonucleotide
GSE20697	Expression profiling of human adipose stromal cell (hASC) adipogenesis	18	Expression profiling by array	Homo sapiens	[HG-U133_Plus_2] Affymetrix Human Genome U133 Plus 2.0 Array	Human abdominal adipose tissue was obtained with informed consent from a 33-year old Caucasian female (BMI = 32.96 Kg/m2) undergoing lipoaspiration. Adipose stromal cells (hASCs) were isolated and differentiated into adipocytes in vitro.	20887899	GPL570	in situ oligonucleotide
GSE20699	MicroRNA expression profiling of human adipose stromal cell (hASC) adipogenesis	19	Non-coding RNA profiling by array	Homo sapiens	Illumina Human v1 MicroRNA expression beadchip	Human abdominal adipose tissue was obtained with informed consent from a 33-year old Caucasian female (BMI = 32.96 Kg/m2) undergoing lipoaspiration. Adipose stromal cells (hASCs) were isolated and differentiated into adipocytes in vitro.	20887899	GPL8178	oligonucleotide beads
GSE23073	Transcriptome profiling of genes regulated by RXR and its partners in monocyte-derived dendritic cells	27	Expression profiling by array	Homo sapiens	[HG-U133_Plus_2] Affymetrix Human Genome U133 Plus 2.0 Array	CD14+ human monocytes differentiating into DCs in the presence of IL4 and GM-CSF were treated with agonists for RXR and its partners or vehicle 18 hours after plating (experiment with RXR and permissive partners, donor 1-3) or 14 hours after plating (experiment with nonpermissive partners, donor 4-6). Cells were harvested 12 hours thereafter. Experiments were performed in biological triplicates r…	20861222	GPL570	in situ oligonucleotide
GSE25137	Functional and cellular constraints that shaped the PPARg binding landscape in human and mouse macrophages: human expression	59	Expression profiling by array	Homo sapiens	Illumina HumanRef-8 v3.0 expression beadchip	Genome-wide comparisons of transcription factor binding sites in different species allow for a direct evaluation of the evolutionary constraints that shape transcription factor binding landscapes. To gain insights into the evolution of the PPARg-dependent transcriptional network we obtained binding data for PPARg, RXR and PU.1 in human macrophages and compared the profiles to matching data from m…	23118933	GPL6883	oligonucleotide beads
GSE25715	miRNA profiling during adipogenic differentiation of adipose-derived stem cells	12	Non-coding RNA profiling by high throughput sequencing	Homo sapiens	AB SOLiD System 3.0 (Homo sapiens)	human Multipotent Adipose-Derived Stem (hMADS) cells were subjected to adipogenic differentiation in vitro and microRNA expression was analyzed during differentiation.		GPL9442	high-throughput sequencing
GSE27912	Gene-chip studies of adipogenesis-regulated microRNAs in mouse primary adipocytes and human obesity (Exiqon)	12	Non-coding RNA profiling by array	Homo sapiens; Mus musculus; Human alphaherpesvirus 1; Human betaherpesvirus 5; Murid betaherpesvirus 1; Human gammaherpesvirus 4; Human immunodeficiency virus 1; Rattus norvegicus; JC polyomavirus; Human gammaherpesvirus 8; Macaca mulatta polyomavirus 1; Murid gammaherpesvirus 4; Human polyomavirus 1	EXIQON miRCURY™ V8.1 LNA array	Adipose tissue abundance relies partly on the factors that regulate adipogenesis, i.e. proliferation and differentiation of adipocytes. While the transcriptional program that initiates adipogenesis is well-known, the importance of microRNAs in adipogenesis is less well studied. We thus set out to investigate whether miRNAs would be actively modulated during adipogenesis and obesity. Several model…	21426570	GPL13273	spotted oligonucleotide
GSE28384	Amorfrutins are selective PPARγ agonists with potent antidiabetic properties	58	Expression profiling by array	Mus musculus; Homo sapiens	Illumina MouseWG-6 v2.0 expression beadchip;Illumina HumanHT-12 V3.0 expression beadchip	Faced by an alarming incidence of metabolic diseases including obesity and type 2 diabetes worldwide, there is an urgent need for effective strategies for preventing and treating these common diseases. The nuclear receptor PPARγ (peroxisome proliferator-activated receptor gamma) plays a crucial role in metabolism. We isolated the amorfrutins from edible parts of the plants Glychyrrhiza foetida an…	22509006	GPL6887;GPL6947	oligonucleotide beads
GSE28426	LOXs in invasive trophoblasts	10	Expression profiling by array	Homo sapiens	[HG-U133A_2] Affymetrix Human Genome U133A 2.0 Array	Human placental development is characterized by invasion of extravillous cytotrophoblasts (EVCTs) into the uterine wall during the first trimester of pregnancy. Peroxisome proliferator-activated receptor gamma (PPARG) plays a major role in placental development, and activation of PPARG by its agonists results in inhibition of EVCT invasion in vitro. To identify PPARG target genes, microarray anal…	24265769	GPL571	in situ oligonucleotide
GSE28445	Transcriptomic profile of human preadipocyte treated by macrophages from adipose tissue	5	Expression profiling by array	Homo sapiens	Agilent-014850 Whole Human Genome Microarray 4x44K G4112F (Gene ID version)	Obesity is characterized by a chronic auto-inflammation of the hypertrophied white adipose tissue (WAT) associated with metabolic and vascular complications. WAT of obese subjects produces inflammatory factors like cytokines (IL6, TNF-alpha) and chemokines (CCL2 and IL-8) originating mainly from the accumulated macrophages. WAT macrophages profoundly affect adipose cell biology leading in particu…	23372021	GPL13379	in situ oligonucleotide
GSE28985	Identification and control of host innate disease causing responses to dengue infection	96	Expression profiling by array	Homo sapiens	Illumina HumanRef-8 v3.0 expression beadchip	Our hypothesis is that dengue induces different innate immune responses in patients with mild respective severe dengue. We further hypothesize that severe dengue infection is a consequence of an over reactive inflammatory response which could be inhibited in an early stage by immune suppressants. We hypothesize that the drugs used in this study induce a down regulated inflammatory response; VP-16…		GPL6883	oligonucleotide beads
GSE29182	Identification of active microRNA/transcription factor feed-forward loops during human adipogenesis (mRNA)	14	Expression profiling by array	Homo sapiens	MWG Human 1K	Post-transcriptional regulation of gene expression accomplished by microRNAs (miRNAs) importantly affects the complex gene regulatory network. In particular, miRNAs are known to be involved in recurrent motifs named miRNA-mediated feed forward loops (FFLs) where a transcription factor (TF) regulates a miRNA and they both regulate the expression level of a target RNA. Here, we focus on the identif…	22300320	GPL13513	spotted oligonucleotide
GSE29185	Identification of active microRNA/transcription factor feed-forward loops during human adipogenesis (miRNA)	14	Non-coding RNA profiling by array	Homo sapiens	miRCURY LNA Human 1.5K miRNA Array Ready-To-Spot Probe Set no. 208010-A	Post-transcriptional regulation of gene expression accomplished by microRNAs (miRNAs) importantly affects the complex gene regulatory network. In particular, miRNAs are known to be involved in recurrent motifs named miRNA-mediated feed forward loops (FFLs) where a transcription factor (TF) regulates a miRNA and they both regulate the expression level of a target RNA. Here, we focus on the identif…	22300320	GPL13514	spotted oligonucleotide
GSE29207	Role of miR-30 miRNAs during adipogenesis	10	Expression profiling by array	Homo sapiens	Agilent-028004 SurePrint G3 Human GE 8x60K Microarray (Feature Number version)	Analysis of human adipose tissue-derived stem cells (hMADS cells) overexpressing either miR-30a or miR-30d, as well as knocked-down for the whole miR-30 family. Gene expression was analyzed after 4 days in adipogenic medium. Data give insight into the role of miR-30 during adipogenesis, and identifies enriched predicted targets for miR-30.		GPL13607	in situ oligonucleotide
GSE32026	Effetcs of several families of persistent organic pollutants on the undifferentiated and adipocyte differentiated human Multipotent Adipose-Derived Stem (hMADS) cells	24	Expression profiling by array	Homo sapiens	Agilent-014850 Whole Human Genome Microarray 4x44K G4112F (Feature Number version)	Transcriptional profiling of hMADS cells treated or not by TCDD, PCB126 and PCB153.	22262711	GPL4133	in situ oligonucleotide
GSE35967	Transcriptome analysis of LXR regulated genes in early differentiating and mature human macrophages	72	Expression profiling by array	Homo sapiens	Illumina HumanHT-12 V3.0 expression beadchip	The objective of the study was to figure out the impact of LXR signaling on human macrophages. Primary human macrophages in an early differentiating and a mature differentiation state were treated with the LXR agonist T091317 for 4 and 24 h and transcriptome-wide expression analysis were performed. As LXRa is highly induced during macrophage differentiation and 68% of all LXRs targets change thei…		GPL6947	oligonucleotide beads
GSE39342	Feed-forward Inhibition of Androgen Receptor Activity by Glucocorticoid Action in Human Adipocytes	28	Expression profiling by array	Homo sapiens	Illumina HumanHT-12 V3.0 expression beadchip	We compared transcriptomes of terminally differentiated mouse 3T3-L1 adipocytes [Series GSE14004] and human adipocytes to identify cell-specific differences. Gene expression and high content analysis (HCA) data identified the androgen receptor (AR) as both expressed and functional, exclusively during early human adipocyte differentiation. We used HCA to determine mechanisms of AR regulation and a…	22999881	GPL6947	oligonucleotide beads
GSE40706	Short-chain fatty acids stimulate angiopoietin-like 4 synthesis in human colonocytes by selective PPARγ modulation	4	Expression profiling by array	Homo sapiens	[HuGene-1_1-st] Affymetrix Human Gene 1.1 ST Array [transcript (gene) version]	Angiopoietin-like protein 4 (ANGPTL4, also referred to as Fiaf) has been proposed as a circulating mediator between the gut microbiota and fat storage in adipose tissue. Very little is known about the mechanisms of regulation of ANGPTL4 in the colon. Here we show that transcription and subsequent secretion of ANGPTL4 in human T84 and HT-29 colonocytes is highly induced by physiological concentrat…	23339868	GPL11532	in situ oligonucleotide
GSE41352	Integrated analysis of transcript level regulation of metabolism during human adipocyte differentiation [time course]	20	Expression profiling by array	Homo sapiens	Illumina HumanHT-12 V3.0 expression beadchip	Here, we have focused on studying the link between metabolic changes driven by the differentiation into mature adipocytes of a human preadipocyte cell line (SGBS) and their regulation, through a combined experimental and computational approach. By collecting data on gene expression, PPARg, CEBPa, LXR and H3K4me3 genome-wide ChIP-seq profles and transcriptome-wide microRNA target identification fo…	24198249	GPL6947	oligonucleotide beads
GSE41576	Integrated analysis of transcript level regulation of metabolism during human adipocyte differentiation [miR]	23	Expression profiling by array	Homo sapiens	Illumina HumanHT-12 V4.0 expression beadchip	Here, we have focused on studying the link between metabolic changes driven by the differentiation into mature adipocytes of a human preadipocyte cell line (SGBS) and their regulation, through a combined experimental and computational approach. By collecting data on gene expression, PPARg, CEBPa, LXR and H3K4me3 genome-wide ChIP-seq profles and transcriptome-wide microRNA target identification fo…	24198249	GPL10558	oligonucleotide beads
GSE41577	Integrated analysis of transcript level regulation of metabolism during human adipocyte differentiation [T0901317]	6	Expression profiling by array	Homo sapiens	Illumina HumanHT-12 V3.0 expression beadchip	Here, we have focused on studying the link between metabolic changes driven by the differentiation into mature adipocytes of a human preadipocyte cell line (SGBS) and their regulation, through a combined experimental and computational approach. By collecting data on gene expression, PPARg, CEBPa, LXR and H3K4me3 genome-wide ChIP-seq profles and transcriptome-wide microRNA target identification fo…	24198249	GPL6947	oligonucleotide beads
GSE47993	Genome wide expression analysis of FABP4 modulation in urothelial cancer cell UM-UC14 and UM-UC9	12	Expression profiling by array	Homo sapiens	Illumina HumanHT-12 V4.0 expression beadchip	Analysis of gene expression profiling in FABP4 modulation UM-UC14 and Um-UC9 cells. The overall objective was to identify genes regulated by PPARγ signaling pathway in particular FABP4		GPL10558	oligonucleotide beads
GSE48124	The identification of downstream gene of p63, STAT3 and PPAR gamma	18	Expression profiling by array	Homo sapiens	Illumina HumanHT-12 V4.0 expression beadchip	To identify the downstream gene of p63, STAT3 and PPARg signling	24525232	GPL10558	oligonucleotide beads
GSE48573	Identification of gene expression changes induced by ligands for RXR and its partners in differentiating human monocyte-derived dendritic cells	30	Expression profiling by array	Homo sapiens	[HG-U133_Plus_2] Affymetrix Human Genome U133 Plus 2.0 Array	Differentiating human dendritic cells were stimulated for 12 hours with RXR agonists (LG268, 9CRA, R- and S-9CDHRA) or agonists for RXR partners including GW3965 (LXRα/β panagonist), RSG (PPARγ agonist), and GW1516 (PPARδ agonist) and AM580 (RARa agonist). The gene expression changes were detected globally by Affymetrix Human Genome U133 Plus 2.0 Arrays.	26030625	GPL570	in situ oligonucleotide
GSE52660	Effects of differentiated hMADS adipocytes on BT474 and SKBR3 breast cancer cells	12	Expression profiling by array	Homo sapiens	Illumina HumanHT-12 V4.0 expression beadchip	Analysis of gene expression levels of HER2-positive breast cancer cells exposed to the conditioned medium from adipocytes. The hypothesis tested in the present study was that adipocytes secrete factors that induce the resistance of cancer cells to antibody-dependent cellular cytotoxicity mediated by trastuzumab. The results provide insight into the genes that may be involved in the adipocyte-indu…	25908175	GPL10558	oligonucleotide beads
GSE59450	Gene expression analysis during adipocytic differentiation of human bone marrow cells (hMSC-TERT)	6	Expression profiling by array	Homo sapiens	Agilent-028004 SurePrint G3 Human GE 8x60K Microarray (Probe Name Version)	We have employed whole genome microarray to identify changes in gene expression in human bone marrow MSCs (hMSC-TERT) during adipocytic differentiation in culture for 7 days	25356868	GPL14550	in situ oligonucleotide
GSE59684	microRNA expression profiling during Adipocytic differentiation of human MSCs (hMSC-TERT)	9	Non-coding RNA profiling by array	synthetic construct; Homo sapiens	miRCURY LNA microRNA Array, 6th generation - hsa, mmu &amp; rno [miRBase 17.0]	We have employed whole microRNA microarray to identify changes in microRNA expression in human bone marrow MSCs (hMSC-TERT) during adipocytic differentiation in culture on day 7 and day 13	25356868	GPL17382	spotted oligonucleotide
GSE59703	Browning of human adipocytes requires KLF11 and reprogramming of PPARγ super-enhancers	36	Expression profiling by high throughput sequencing; Genome binding/occupancy profiling by high throughput sequencing	Homo sapiens	Illumina Genome Analyzer IIx (Homo sapiens);Illumina HiSeq 1500 (Homo sapiens)	Here we have characterized the transcriptional processes underlying the formation of human brown in white (i.e. brite) adipocytes using a genome-wide approach. We show that the browning process is associated with reprogramming of peroxisome proliferator-activated receptor γ (PPARγ) binding to form brite adipocyte-selective PPARγ super-enhancers that appear to play a key role in activation of brit…	25504365	GPL18460;GPL10999	high-throughput sequencing
GSE60462	iRNA-seq: Computational method for genome wide assessment of acute transcriptional regulation from total RNA-seq data	10	Genome binding/occupancy profiling by high throughput sequencing; Expression profiling by high throughput sequencing	Homo sapiens	Illumina Genome Analyzer IIx (Homo sapiens);Illumina HiSeq 1500 (Homo sapiens)	RNA-seq is a sensitive and accurate technique to compare steady state levels of RNA between different cellular states. However, as it does not provide an account of transcriptional activity per se, other technologies are needed to more precisely determine acute transcriptional responses. Here, we have developed an easy, sensitive and accurate novel method, iRNA-seq, for genome-wide assessment of …	2556452726113070	GPL18460;GPL10999	high-throughput sequencing
GSE62311	Lactobacillus rhamnosus CNCMI-4317 modulates Fiaf/Angptl4 in intestinal epithelial cells and impacts host metabolism	28	Expression profiling by array	Homo sapiens	Illumina HumanHT-12 V4.0 expression beadchip	Background &amp; Objectives: Identification of news targets for metabolic diseases treatment or prevention was required. In this context, FIAF/ANGPTL4 appeared as a crucial regulator of energy homeostasis. Lactobacilli are often considered to display beneficial effect for their hosts, acting on regulatory pathway. The aim of the present work was to study the effect of several lactobacilli strains…		GPL10558	oligonucleotide beads
GSE63132	mRNA profiling of MEST knockdown in human adipocyte precursor cells at early stage (day 3) of adipocyte differentiation	3	Expression profiling by array	Homo sapiens	TUG/IGB-hsa-29.55K	The Mesoderm-specific transcript homolog protein MEST is a member of the alpha/beta hydrolase fold family that is expressed in adipose tissue, adipocytes as well as their precursor cells. To get an idea about potential functions of MEST in adipocyte development, we knocked down MEST in human Multipotent Adipose-Derived Stem (hMADS) cells, induced adipocyte differentiation by a chemically defined …	26119994	GPL19398	spotted oligonucleotide
GSE63190	High throughput analysis of three human adipose cell lines PAZ6, SGBS and SW872	7	Expression profiling by high throughput sequencing	Homo sapiens	Illumina HiSeq 2000 (Homo sapiens)	We report molecular characterization of human brown and white adipocytes. We showed that PAZ6 and SW872 cells exhibit classical molecular and phenotypic markers of brown and white adipocytes, respectively. However, SGBS cells presented a versatile phenotype of adipocyte		GPL11154	high-throughput sequencing
GSE64845	mRNA profiling at various time points during adipocyte differentiation of human Multipotent Adipose-Derived Stem (hMADS) cells	7	Expression profiling by array	Homo sapiens	TUG/IGB-hsa-29.55K-old	human Multipotent Adipose-Derived Stem (hMADS) cells constitute a highly interesting in vitro model to study adipocyte development in vitro. Using a chemically defined medium with several hormonal inducers, these cells can be differentiated into mature adipocytes within ~2 weeks. To gain a global view on transcripts which are induced or downregulated at various stages of adipocyte differentiation…		GPL19627	spotted oligonucleotide
GSE71293	Transcriptional profile of human white adipocytes (hMADS cells) after white-to-brown conversion	12	Expression profiling by array	Homo sapiens	Agilent-026652 Whole Human Genome Microarray 4x44K v2 (Probe Name version)	This study aimed at determining the transcriptional changes associated with the white-to-brown conversion of human mesenchymal adipose-derived stem cells firstly differentiated into white adipocytes (in the presence of rosiglitazone from day 2 to day 9). White differentiation was completed within 14 days, and PPARg (rosiglitazone) or PPARa (GW7647) agonists were added to the medium for 4 addition…	27110487	GPL13497	in situ oligonucleotide
GSE76131	Study of differentiation of human adipocytes using SBGS cells in vitro.	26	Expression profiling by array	Homo sapiens	Illumina HumanHT-12 V4.0 expression beadchip	This data set consists of a time series of transcriptional profiles of differentiating human adipocytes in vitro.	27385551	GPL10558	oligonucleotide beads
GSE76319	Expression data from SGBS human cells before and after 24 hours of stimulation with differentiation cocktail, with or without Scrambled (Scr) or Tenomodulin (TNMD) siRNA to knockdown the genes of interest.	12	Expression profiling by array	Homo sapiens	[HuGene-2_0-st] Affymetrix Human Gene 2.0 ST Array [transcript (gene) version]	In a screen for upregulated adipocyte genes in insulin resistant versus insulin sensitive subjects matched for BMI, we identified the type II transmembrane protein tenomodulin (TNMD), previously implicated in glucose tolerance in gene association studies. TNMD expression was greatly increased in human preadipocytes during differentiation, while silencing TNMD blocked adipogenic gene induction and…	26880110	GPL16686	in situ oligonucleotide
GSE80816	mRNA profiling of white hMADS cells converted in brite adipocytes and transfected with mimic miR-125b-5p	4	Expression profiling by array	Homo sapiens	TUG/IGB-hsa-29.55K	miR-125b-5p is a well known miRNA already describded in several forms of cancer. miR-125b-5p is expressed in adipose tissue, adipocytes as well as their precursor cells. We aim to invest the role of miR-125b-5p in white adipocytes conversion into brite adipocytes. To get an idea about putative targets of miR-125b-5p in adipocyte conversion, we transfected miR-125b-5p mimic in human Multipotent Ad…	27656399	GPL19398	spotted oligonucleotide
GSE83668	Transcriptomic analysis of inter- and intra-patient variation in human iPSC cardiomyocytes: Platform for precision medicine to predict drug toxicity	35	Expression profiling by high throughput sequencing; Other	Homo sapiens	Illumina HiSeq 2000 (Homo sapiens);Ion Torrent Proton (Homo sapiens)	In the present study we created and analyzed cardiomyocytes from two separate iPSC clones from the fibroblasts of five different female individuals and two male individuals, using footprint-free Sendai virus	27545504	GPL17303;GPL11154	high-throughput sequencing
GSE84500	TGFbeta-induced switch from adipogenic to osteogenic differentiation of human mesenchymal stem cells	54	Expression profiling by array	Homo sapiens	[HG-U133_Plus_2] Affymetrix Human Genome U133 Plus 2.0 Array	Gene Expression analysis of a differentiation timeseries of human Mesenchymal Stem Cells (hMSCs) in the presence of adipogenic/osteogenic factors. hMSCs differentiate into fat cells when treated with dexamethasone (10^-6 M), insulin (10 ug/ml), rosiglitazone (10^-7 M) and IBMX (250 uM). TGFbeta (5 ng/ml) inhibits this process and redirects these cells to differentiate into bone cells. Introductio…	27562730	GPL570	in situ oligonucleotide
GSE85180	Exploring chronic drug effects on microengineered human liver cultures using global gene expression profiling	21	Expression profiling by array	Homo sapiens	[HG-U133_Plus_2] Affymetrix Human Genome U133 Plus 2.0 Array	Global gene expression profiling is useful for elucidating a drug?s mechanism of action (MOA) on the liver; however, such profiling in rats is not very sensitive for predicting human druginduced liver injury, while de-differentiated monolayers of primary human hepatocytes (PHHs) do not permit chronic drug treatment. In contrast, micropatterned co-cultures (MPCCs) containing PHH colonies and 3T3-J…		GPL570	in situ oligonucleotide
